# Supplementary material for: A unified neurocognitive model of semantics language social behaviour and face recognition in semantic dementia
Source: Nat Commun. 2020 May 22;11:2595. doi: 10.1038/s41467-020-16089-9 (PMC7244491; doi:10.1038/s41467-020-16089-9)
Supplement: Supplementary file 4 — Source Data [file 41467_2020_16089_MOESM4_ESM.xlsx]

## Sheet: figure1
	atrophy z score
patients	left ATL - right ATL	left ATL + right ATL	left OFC + right OFC
left SD	-1.63059	-1.63402	-0.743301
right SD	1.82099	-6.32901	-6.30583
right SD	0.530313	-7.73473	-4.95809
left SD	-0.697073	-5.46788	-1.85897
right SD	0.795647	-4.90336	-4.01892
left SD	-1.90151	-1.95539	0.401308
right SD	1.66486	-5.73925	-5.14507
left SD	-1.05209	-2.96319	-0.17415
right SD	0.334589	-4.5845	-1.53227
right SD	1.89166	-5.76333	-0.941243
left SD	-1.79095	-2.32971	-0.553267
left SD	-1.93446	-3.20912	-0.879254
left SD	-0.517486	-7.44285	-4.30841
left SD	-0.477292	-7.01413	-2.90928
left SD	-0.939766	-4.5722	-1.19125
left SD	-1.78282	-2.7887	0.194828
left SD	-1.85759	-1.2394	-0.131953
right SD	1.82995	-5.77085	-1.73524
right SD	1.42408	-5.73967	-2.19112
right SD	2.49582	-5.84099	-5.26898
left SD	-1.36091	-7.21584	-4.68443
right SD	1.23309	-6.1352	-5.2141
right SD	1.50981	-6.95506	-5.83308
left SD	-1.87231	-5.33982	-1.4838
right SD	1.5168	-5.1231	-0.817839
right SD	1.62499	-3.24574	-1.07955
right SD	0.64305	-4.69454	-3.56356
left SD	-1.5151	-3.75753	-2.85569
left SD	-1.32076	-4.33534	-2.61022
right SD	0.892119	-6.07591	-3.03281
left SD	-1.32768	-6.58277	-5.89937
right SD	2.5755	-4.87981	-7.26012
right SD	1.16957	-5.56651	-0.702632
left SD	-0.626414	-2.58455	-2.09777
right SD	2.17699	-3.55101	-2.22474
left SD	-1.57356	-5.57881	-4.05308
left SD	-1.34659	-3.1075	-0.697944
left SD	-1.03368	-4.10136	-3.32516
left SD	-0.716784	-1.68076	-2.0364
left SD	-1.01178	-5.7186	-3.59115
left SD	-1.97116	-2.39299	0.104091
left SD	-2.4811	-7.01192	-1.54394
left SD	-1.68266	-4.1507	-3.61224
left SD	-1.01683	-5.68365	-0.235907
right SD	2.17909	-3.28682	-0.471185
left SD	-0.961583	-2.21126	0.465676
left SD	-1.61032	-3.87055	-1.54728

## Sheet: table 2
	atrophy z score				factor score
patients	left ATL - right ATL	left ATL + right ATL	left OFC + right OFC	left HIP + right HIP	f1	f2	f3	f4	f5	word picture verification: face	picture association matching: face	picture naming: face	object perception	face perception	word picture verification: object	picture assocation matching: object	picture naming: object	agitation	depression	anxiety	apathy	disinhibition	irritability
left SD	-1.63059	-1.63402	-0.743301	-2.28116	0.92	1.93	1.75	1.45	1.59	1.85	1.91	3.12	0.94	1.38	1.13	1.21	1.23	.	.	.	.	.	.
right SD	1.82099	-6.32901	-6.30583	-5.87931	-0.62	-0.77	-0.26	-0.08	-0.02	-0.32	-1.34	-0.59	0.52	-0.49	-0.24	0.61	-0.32	.	.	.	.	.	.
right SD	0.530313	-7.73473	-4.95809	-6.05867	1	-0.17	-0.91	0.53	0.35	-0.75	-0.69	-0.13	0.73	-0.49	-1.99	0.21	-1.1	.	.	.	.	.	.
left SD	-0.697073	-5.46788	-1.85897	-5.76769	1.09	0.4	0.22	0.94	0.87	0.11	-0.04	0.34	0.31	0.88	0.06	0.21	0.17	0.9	0.84	0.92	1.2	0.72	0.98
right SD	0.795647	-4.90336	-4.01892	-2.68043	-2.8	0.12	0.32	0.35	0.82	0.55	1.26	-0.59	0.73	1.38	1.13	0.41	1.43	0.9	-1.87	-2.62	-2.4	0.72	-2.08
left SD	-1.90151	-1.95539	0.401308	-1.09784	0.21	1.44	0.46	1.19	1.84	0.98	1.26	1.26	1.15	2.26	1.23	1.21	-0.27	0.9	-0.07	-0.26	0	0.72	0.98
right SD	1.66486	-5.73925	-5.14507	-9.69323	-0.15	-0.91	1.84	0.27	-0.3	0.11	0.61	1.26	0.09	0.01	0.45	-0.39	0.94	-1.21	-0.97	0.92	-1.2	0.72	0.98
left SD	-1.05209	-2.96319	-0.17415	-2.05008	0.8	0.14	0.69	-1.01	0.49	0.55	0.61	-0.13	0.94	-0.49	0.35	-0.39	0.75	.	.	.	.	.	.
right SD	0.334589	-4.5845	-1.53227	-4.29456	-0.29	-0.51	-0.1	-0.63	1.1	-1.19	-0.04	-0.59	0.94	0.61	-0.14	0.21	-0.03	.	.	.	.	.	.
right SD	1.89166	-5.76333	-0.941243	-4.89319	0.23	-0.22	-0.16	0.52	0.43	0.11	-0.69	-0.59	0.73	-0.49	0.35	-0.59	0.12	0.9	-0.07	-0.26	1.2	0.72	-0.04
left SD	-1.79095	-2.32971	-0.553267	-3.23223	0.88	1.51	-1.46	0.87	0.8	0.11	1.26	-0.13	0.73	0.61	-0.92	-0.19	-1.29	0.9	0.84	-1.44	1.2	0.72	0.98
left SD	-1.93446	-3.20912	-0.879254	-2.26189	-1.5	-0.49	-0.86	0.65	1.24	-0.75	-1.34	-0.59	0.94	1.38	-0.53	1.41	-0.61	.	.	.	.	.	.
left SD	-0.517486	-7.44285	-4.30841	-7.41369	1.24	-0.68	-0.78	0.82	-1.04	-0.75	-0.69	-0.59	-0.33	-1.86	-1.4	-1.59	-1.14	0.9	0.84	0.92	1.2	0.72	0.98
left SD	-0.477292	-7.01413	-2.90928	-4.87184	1.18	-0.13	-0.77	-2.69	-0.31	-0.32	-0.04	-1.06	0.09	-0.49	-1.11	-1.79	-0.71	-2.26	0.84	-0.26	0	-2.54	-0.04
left SD	-0.939766	-4.5722	-1.19125	-4.34827	0.76	-1.02	-1.08	0.56	0.52	.	-1.34	-1.06	0.52	0.12	.	-1.59	-1.05	0.9	0.84	0.92	1.2	0.72	-0.04
left SD	-1.78282	-2.7887	0.194828	-3.22477	1.05	0.31	-1.41	0.81	0.09	0.55	-0.69	-0.59	0.31	0.01	-1.7	-0.99	-1.44	.	.	.	.	.	.
left SD	-1.85759	-1.2394	-0.131953	-2.16822	1.15	-1.12	-0.69	0.84	-1.04	-1.19	-1.34	-0.13	-0.54	-1.09	-1.5	-1.79	-1.48	.	.	.	.	.	.
right SD	1.82995	-5.77085	-1.73524	-5.67	0.59	-1.25	0.02	-0.66	0.19	-1.62	-0.69	-0.59	0.73	-0.76	-0.62	-0.79	-0.42	.	.	.	.	.	.
right SD	1.42408	-5.73967	-2.19112	-4.36298	0.61	-0.57	0.59	0.9	0.66	-0.32	-0.69	-0.13	0.52	0.28	0.35	-0.59	0.65	0.9	-0.07	0.92	1.2	0.72	0.98
right SD	2.49582	-5.84099	-5.26898	-4.92649	1.19	1.06	1.76	0.11	-0.88	1.85	1.26	2.19	-0.54	-1.53	1.32	-0.79	1.48	0.9	0.84	-0.26	0	-0.36	-0.04
left SD	-1.36091	-7.21584	-4.68443	-8.11613	1.06	-0.82	-1.13	1.1	-0.28	-1.19	-1.34	-0.13	-0.33	-0.16	-2.18	-1.79	-1.44	0.9	0.84	0.92	1.2	0.72	0.98
right SD	1.23309	-6.1352	-5.2141	-6.54921	0.6	-1.82	-0.91	0.44	-0.97	-2.06	-1.34	-1.06	0.09	-1.37	-2.18	-1.59	-1.48	-0.16	0.84	0.92	0	0.72	0.98
right SD	1.50981	-6.95506	-5.83308	-5.91896	0.59	-0.79	0.76	-1.48	-0.1	-0.75	-0.04	-0.59	0.09	-0.93	0.25	0.01	0.89	-1.21	0.84	0.92	0	-0.36	-1.06
left SD	-1.87231	-5.33982	-1.4838	-4.7094	0.35	-0.11	-1.27	0.84	0.95	-0.32	-0.69	-0.59	0.73	1.21	-1.6	0.01	-1.68	0.9	0.84	0.92	0	0.72	-0.04
right SD	1.5168	-5.1231	-0.817839	-3.55159	0.41	-0.25	0.7	-1.03	1.11	-1.19	0.61	-0.13	1.15	0.12	0.74	0.01	0.8	-0.16	0.84	-0.26	0	-0.36	-1.06
right SD	1.62499	-3.24574	-1.07955	-3.02832	1.06	0.65	0.3	-2.54	1.63	0.11	1.26	-0.13	1.15	0.72	-0.04	0.21	0.02	-1.21	-0.07	0.92	0	-2.54	-1.06
right SD	0.64305	-4.69454	-3.56356	-6.47408	0.56	-0.03	0.56	-2.78	0.78	-0.75	-0.04	0.34	0.31	-0.65	0.64	0.81	0.8	-2.26	-0.07	-0.26	1.2	-1.45	-2.08
left SD	-1.5151	-3.75753	-2.85569	-4.66287	-1.77	-0.66	-0.02	-0.46	0.79	-0.75	-0.04	-0.59	0.73	0.88	0.74	-0.19	0.07	-0.16	-1.87	-1.44	-1.2	-0.36	-1.06
left SD	-1.32076	-4.33534	-2.61022	-3.22201	-1.19	-0.28	-0.9	-0.39	1.01	-0.32	-1.34	-0.59	0.52	1.38	0.45	-0.19	-0.76	-0.16	-0.97	-1.44	0	-0.36	-1.06
right SD	0.892119	-6.07591	-3.03281	-4.89722	-1.62	-0.78	0.53	1.14	1.21	-0.32	-0.69	0.34	1.15	1.38	0.06	1.01	0.41	0.9	-1.87	-0.26	-1.2	0.72	-0.04
left SD	-1.32768	-6.58277	-5.89937	-7.52236	0.32	-1.02	-0.23	0.61	-1.4	0.11	-0.69	-0.59	-0.12	-1.26	-0.92	-1.19	-1.14	-0.16	0.84	0.92	-1.2	0.72	0.98
right SD	2.5755	-4.87981	-7.26012	-4.78657	0.62	-2.05	2.44	-0.23	-0.83	-1.62	-0.69	0.8	0.52	-1.7	0.74	-1.19	1.77	-0.16	0.84	0.92	-1.2	-0.36	0.98
right SD	1.16957	-5.56651	-0.702632	-3.20113	-0.95	-0.63	0.07	-0.08	1.6	-0.75	-0.69	-0.13	0.94	1.82	-0.14	0.21	0.26	-0.16	-1.87	-0.26	0	-0.36	-0.04
left SD	-0.626414	-2.58455	-2.09777	-2.66943	-0.22	0.51	0.85	-0.25	-0.82	1.42	0.61	0.34	.	.	0.64	0.21	1.48	.	.	.	.	.	.
right SD	2.17699	-3.55101	-2.22474	-5.36769	0.19	-0.19	0.08	0.08	-1.05	0.55	-0.69	-0.13	.	.	0.25	-0.79	0.02	-0.16	-0.07	-0.26	0	-0.36	0.98
left SD	-1.57356	-5.57881	-4.05308	-6.59192	-0.84	0.04	0.09	-0.2	0.14	0.11	-0.04	-0.13	.	.	0.74	0.61	0.17	.	.	.	.	.	.
left SD	-1.34659	-3.1075	-0.697944	-2.09409	-0.26	0.02	-0.68	0.01	0.25	-0.32	-0.04	-0.59	-0.12	0.59	-0.43	-0.19	-0.42	.	.	.	.	.	.
left SD	-1.03368	-4.10136	-3.32516	-5.72378	-0.65	-0.41	-0.28	-0.36	-0.95	-0.32	-0.69	-0.13	-1.5	-0.32	0.45	0.41	-0.32	-1.21	-0.07	-0.26	0	0.72	-1.06
left SD	-0.716784	-1.68076	-2.0364	-2.88338	-0.93	1.61	-0.01	-0.67	-1.16	2.28	1.26	-0.59	-1.71	0.01	1.32	1.01	0.99	-0.16	-0.97	-1.44	-1.2	-1.45	-0.04
left SD	-1.01178	-5.7186	-3.59115	-8.17818	-1.34	-0.02	-0.59	-0.24	-1.52	-0.32	-0.04	-0.59	-2.03	-0.32	0.54	0.41	-0.32	.	.	.	.	.	.
left SD	-1.97116	-2.39299	0.104091	-2.93846	-0.46	1.17	0.63	0.02	-1.09	1.42	1.26	0.8	-1.6	-0.21	0.93	0.81	1.14	.	.	.	.	.	.
left SD	-2.4811	-7.01192	-1.54394	-1.6727	-1.59	1.64	-1.03	-0.48	-0.54	0.98	1.26	-0.59	-1.6	0.66	0.84	1.81	-0.17	.	.	.	.	.	.
left SD	-1.68266	-4.1507	-3.61224	-5.56471	-1.92	-0.41	0.25	-0.49	-1.92	0.55	-0.69	-0.59	-1.82	-0.98	1.03	1.01	0.89	.	.	.	.	.	.
left SD	-1.01683	-5.68365	-0.235907	-1.76138	-0.22	0.38	-0.92	0.83	-0.93	0.11	-0.04	-0.13	-1.5	0.23	-0.92	-0.19	-0.51	.	.	.	.	.	.
right SD	2.17909	-3.28682	-0.471185	-1.92798	-0.08	0.73	3.05	1.83	-0.98	0.98	1.26	4.05	-1.5	-0.21	1.52	1.61	2.59	.	.	.	.	.	.
left SD	-0.961583	-2.21126	0.465676	-0.495897	0.27	2.34	-0.62	-0.53	-1.28	1.85	1.91	0.34	-1.6	-1.09	0.45	1.61	-0.32	.	.	.	.	.	.
left SD	-1.61032	-3.87055	-1.54728	-4.77967	0.48	2.13	-0.86	-0.43	-1.05	0.98	1.91	0.34	-1.5	-0.98	-0.14	1.61	-0.66	.	.	.	.	.	.

## Sheet: figure 2
	FACTOR LOADING
task	F1	F2	F3	F4	F5
depression	0.892127	-0.0665181	-0.152486	0.0450556	-0.215217
apathy	0.743278	-0.00644222	-0.373806	0.0853785	0.283164
anxiety	0.72272	-0.542772	0.122725	0.141705	0.0759685
word face verfication	-0.130177	0.842338	0.252801	0.0857903	-0.209838
face associative matching	-0.0104083	0.839097	0.361762	-0.139509	-0.00174293
object associative matching	-0.514125	0.632749	0.206167	-0.032735	0.129877
object naming	-0.258387	0.177312	0.895	-0.136582	-0.0308897
face naming	0.176134	0.395652	0.753146	0.338631	0.00767744
word object verification	-0.453075	0.409127	0.687389	-0.185151	0.00410647
disinhibition	-0.0122208	-0.250271	-0.0482986	0.891184	0.0554117
agitation	0.0613155	0.179359	-0.0307476	0.880899	0.195316
irritability	0.548427	-0.0503658	0.0625341	0.653536	-0.213919
object perception	0.188751	-0.34653	0.0405247	0.00824619	0.857854
face perception	-0.416297	0.229393	-0.0869169	0.206812	0.77386

## Sheet: figure 3
		atrophy z score
patients	f2	rFFA	rOFA	right pSTS	right vATL	right aSTS
left SD	1.93	0.129495	1.18044	0.313556	0.00178995	-0.375959
right SD	-0.77	-2.4766	-1.7243	-2.08777	-4.10066	-3.03777
right SD	-0.17	-1.48523	-0.0959555	-0.932717	-2.4033	-2.64977
left SD	0.4	-1.34698	0.00251058	-0.466171	-1.74662	-0.603787
right SD	0.12	0.808365	1.59534	0.197557	-0.0118152	-0.733708
left SD	1.44	-1.12111	1.73863	1.08663	-0.261425	-0.51156
right SD	-0.91	-2.5797	-1.17083	-1.81127	-3.44229	-2.96459
left SD	0.14	1.68365	1.42856	2.05049	-0.584465	-0.0529588
right SD	-0.51	-1.00634	0.172532	0.1834	-1.72352	-1.63639
right SD	-0.22	-0.277265	1.57819	-0.395183	-2.99963	-1.4229
left SD	1.51	0.437799	0.926324	1.14133	0.0327061	-0.127752
left SD	-0.49	-0.176608	0.485077	1.17327	-0.664816	-0.276935
left SD	-0.68	-2.17654	-0.501861	-0.0947226	-2.8	-1.4317
left SD	-0.13	-0.664291	1.63844	0.368166	-2.29219	-1.61011
left SD	-1.02	-0.0996773	1.44208	-0.550313	-1.65432	-0.44974
left SD	0.31	1.26576	0.694819	2.66983	-0.148734	0.233468
left SD	-1.12	0.0197514	1.28131	1.55703	-0.415511	-1.49979
right SD	-1.25	-1.05423	0.446491	-1.26013	-3.06925	-1.82078
right SD	-0.57	-1.97207	0.402165	-0.927278	-2.81223	-2.45856
right SD	1.06	-1.02763	0.404765	-0.536037	-5.03228	-1.78603
left SD	-0.82	-1.78081	-1.01044	-0.458525	-1.80006	-1.62465
right SD	-1.82	-2.73711	-1.09303	-2.65243	-3.1628	-3.6197
right SD	-0.79	-2.07716	-1.70652	-1.75606	-4.24273	-2.5183
left SD	-0.11	0.521512	-0.399788	0.478137	-0.400489	0.0798496
right SD	-0.25	-0.362924	0.378642	0.4974	-1.82027	-1.82078
right SD	0.65	-0.464916	0.964858	1.06493	-1.4362	-1.3271
right SD	-0.03	-1.99658	-0.668529	-1.81409	-3.94912	-2.14508
left SD	-0.66	-1.82901	-0.658109	0.18953	-1.14395	-0.902688
left SD	-0.28	0.0536772	0.551579	0.275309	-1.34585	-0.116766
right SD	-0.78	-1.13812	-0.305868	-1.48081	-2.82833	-1.5695
left SD	-1.02	-1.47604	-0.792171	-1.40016	-1.41453	-2.11515
right SD	-2.05	-1.71045	-1.70315	-0.820065	-3.5626	-2.39438
right SD	-0.63	-0.670684	0.95624	0.152018	-1.9546	-1.44014
left SD	0.51	-0.0426281	-1.07482	0.262264	-0.108514	-0.451723
right SD	-0.19	-1.65339	1.2915	-0.434303	-2.91234	-1.92995
left SD	0.04	-1.2454	-1.48257	-0.624748	-1.14732	-1.07614
left SD	0.02	0.530532	1.8033	0.997841	-1.50915	-0.200152
left SD	-0.41	0.296122	0.807914	-0.114832	-0.912985	-0.341218
left SD	1.61	-1.22622	-0.243546	0.225889	0.0772366	0.0748103
left SD	-0.02	-1.74274	-0.885408	-1.35914	-2.47408	-1.42893
left SD	1.17	1.2257	1.00623	1.02317	0.721803	0.171901
left SD	1.64	-0.541384	-0.245907	0.699302	-0.25471	-0.646017
left SD	-0.41	-1.00029	-1.1213	-1.43705	-1.29336	-1.74999
left SD	0.38	1.12838	0.0923604	0.468439	-0.403582	-0.63968
right SD	0.73	0.0203018	0.91538	-0.432607	-1.91771	-1.20657
left SD	2.34	1.28923	0.280722	0.953368	0.817214	0.361379
left SD	2.13	0.147385	1.01634	-1.28062	0.292107	-0.343613

## Sheet: supplementary table 1-3
	factor score
patients	f1	f2	f3	f4	f5
left SD	0.92	1.93	1.75	1.45	1.59
right SD	-0.62	-0.77	-0.26	-0.08	-0.02
right SD	1	-0.17	-0.91	0.53	0.35
left SD	1.09	0.4	0.22	0.94	0.87
right SD	-2.8	0.12	0.32	0.35	0.82
left SD	0.21	1.44	0.46	1.19	1.84
right SD	-0.15	-0.91	1.84	0.27	-0.3
left SD	0.8	0.14	0.69	-1.01	0.49
right SD	-0.29	-0.51	-0.1	-0.63	1.1
right SD	0.23	-0.22	-0.16	0.52	0.43
left SD	0.88	1.51	-1.46	0.87	0.8
left SD	-1.5	-0.49	-0.86	0.65	1.24
left SD	1.24	-0.68	-0.78	0.82	-1.04
left SD	1.18	-0.13	-0.77	-2.69	-0.31
left SD	0.76	-1.02	-1.08	0.56	0.52
left SD	1.05	0.31	-1.41	0.81	0.09
left SD	1.15	-1.12	-0.69	0.84	-1.04
right SD	0.59	-1.25	0.02	-0.66	0.19
right SD	0.61	-0.57	0.59	0.9	0.66
right SD	1.19	1.06	1.76	0.11	-0.88
left SD	1.06	-0.82	-1.13	1.1	-0.28
right SD	0.6	-1.82	-0.91	0.44	-0.97
right SD	0.59	-0.79	0.76	-1.48	-0.1
left SD	0.35	-0.11	-1.27	0.84	0.95
right SD	0.41	-0.25	0.7	-1.03	1.11
right SD	1.06	0.65	0.3	-2.54	1.63
right SD	0.56	-0.03	0.56	-2.78	0.78
left SD	-1.77	-0.66	-0.02	-0.46	0.79
left SD	-1.19	-0.28	-0.9	-0.39	1.01
right SD	-1.62	-0.78	0.53	1.14	1.21
left SD	0.32	-1.02	-0.23	0.61	-1.4
right SD	0.62	-2.05	2.44	-0.23	-0.83
right SD	-0.95	-0.63	0.07	-0.08	1.6
left SD	-0.22	0.51	0.85	-0.25	-0.82
right SD	0.19	-0.19	0.08	0.08	-1.05
left SD	-0.84	0.04	0.09	-0.2	0.14
left SD	-0.26	0.02	-0.68	0.01	0.25
left SD	-0.65	-0.41	-0.28	-0.36	-0.95
left SD	-0.93	1.61	-0.01	-0.67	-1.16
left SD	-1.34	-0.02	-0.59	-0.24	-1.52
left SD	-0.46	1.17	0.63	0.02	-1.09
left SD	-1.59	1.64	-1.03	-0.48	-0.54
left SD	-1.92	-0.41	0.25	-0.49	-1.92
left SD	-0.22	0.38	-0.92	0.83	-0.93
right SD	-0.08	0.73	3.05	1.83	-0.98
left SD	0.27	2.34	-0.62	-0.53	-1.28
left SD	0.48	2.13	-0.86	-0.43	-1.05

## Sheet: supplementary table 4
	atrophy z score					task z score
patients	rFFA	rOFA	right pSTS	right vATL	right aSTS	word picture verification: face	picture association matching: face	picture naming: face	object perception	face perception	word picture verification: object	picture assocation matching: object	picture naming: object
left SD	0.129495	1.18044	0.313556	0.00178995	-0.375959	1.85	1.91	3.12	0.94	1.38	1.13	1.21	1.23
right SD	-2.4766	-1.7243	-2.08777	-4.10066	-3.03777	-0.32	-1.34	-0.59	0.52	-0.49	-0.24	0.61	-0.32
right SD	-1.48523	-0.0959555	-0.932717	-2.4033	-2.64977	-0.75	-0.69	-0.13	0.73	-0.49	-1.99	0.21	-1.1
left SD	-1.34698	0.00251058	-0.466171	-1.74662	-0.603787	0.11	-0.04	0.34	0.31	0.88	0.06	0.21	0.17
right SD	0.808365	1.59534	0.197557	-0.0118152	-0.733708	0.55	1.26	-0.59	0.73	1.38	1.13	0.41	1.43
left SD	-1.12111	1.73863	1.08663	-0.261425	-0.51156	0.98	1.26	1.26	1.15	2.26	1.23	1.21	-0.27
right SD	-2.5797	-1.17083	-1.81127	-3.44229	-2.96459	0.11	0.61	1.26	0.09	0.01	0.45	-0.39	0.94
left SD	1.68365	1.42856	2.05049	-0.584465	-0.0529588	0.55	0.61	-0.13	0.94	-0.49	0.35	-0.39	0.75
right SD	-1.00634	0.172532	0.1834	-1.72352	-1.63639	-1.19	-0.04	-0.59	0.94	0.61	-0.14	0.21	-0.03
right SD	-0.277265	1.57819	-0.395183	-2.99963	-1.4229	0.11	-0.69	-0.59	0.73	-0.49	0.35	-0.59	0.12
left SD	0.437799	0.926324	1.14133	0.0327061	-0.127752	0.11	1.26	-0.13	0.73	0.61	-0.92	-0.19	-1.29
left SD	-0.176608	0.485077	1.17327	-0.664816	-0.276935	-0.75	-1.34	-0.59	0.94	1.38	-0.53	1.41	-0.61
left SD	-2.17654	-0.501861	-0.0947226	-2.8	-1.4317	-0.75	-0.69	-0.59	-0.33	-1.86	-1.4	-1.59	-1.14
left SD	-0.664291	1.63844	0.368166	-2.29219	-1.61011	-0.32	-0.04	-1.06	0.09	-0.49	-1.11	-1.79	-0.71
left SD	-0.0996773	1.44208	-0.550313	-1.65432	-0.44974	.	-1.34	-1.06	0.52	0.12	.	-1.59	-1.05
left SD	1.26576	0.694819	2.66983	-0.148734	0.233468	0.55	-0.69	-0.59	0.31	0.01	-1.7	-0.99	-1.44
left SD	0.0197514	1.28131	1.55703	-0.415511	-1.49979	-1.19	-1.34	-0.13	-0.54	-1.09	-1.5	-1.79	-1.48
right SD	-1.05423	0.446491	-1.26013	-3.06925	-1.82078	-1.62	-0.69	-0.59	0.73	-0.76	-0.62	-0.79	-0.42
right SD	-1.97207	0.402165	-0.927278	-2.81223	-2.45856	-0.32	-0.69	-0.13	0.52	0.28	0.35	-0.59	0.65
right SD	-1.02763	0.404765	-0.536037	-5.03228	-1.78603	1.85	1.26	2.19	-0.54	-1.53	1.32	-0.79	1.48
left SD	-1.78081	-1.01044	-0.458525	-1.80006	-1.62465	-1.19	-1.34	-0.13	-0.33	-0.16	-2.18	-1.79	-1.44
right SD	-2.73711	-1.09303	-2.65243	-3.1628	-3.6197	-2.06	-1.34	-1.06	0.09	-1.37	-2.18	-1.59	-1.48
right SD	-2.07716	-1.70652	-1.75606	-4.24273	-2.5183	-0.75	-0.04	-0.59	0.09	-0.93	0.25	0.01	0.89
left SD	0.521512	-0.399788	0.478137	-0.400489	0.0798496	-0.32	-0.69	-0.59	0.73	1.21	-1.6	0.01	-1.68
right SD	-0.362924	0.378642	0.4974	-1.82027	-1.82078	-1.19	0.61	-0.13	1.15	0.12	0.74	0.01	0.8
right SD	-0.464916	0.964858	1.06493	-1.4362	-1.3271	0.11	1.26	-0.13	1.15	0.72	-0.04	0.21	0.02
right SD	-1.99658	-0.668529	-1.81409	-3.94912	-2.14508	-0.75	-0.04	0.34	0.31	-0.65	0.64	0.81	0.8
left SD	-1.82901	-0.658109	0.18953	-1.14395	-0.902688	-0.75	-0.04	-0.59	0.73	0.88	0.74	-0.19	0.07
left SD	0.0536772	0.551579	0.275309	-1.34585	-0.116766	-0.32	-1.34	-0.59	0.52	1.38	0.45	-0.19	-0.76
right SD	-1.13812	-0.305868	-1.48081	-2.82833	-1.5695	-0.32	-0.69	0.34	1.15	1.38	0.06	1.01	0.41
left SD	-1.47604	-0.792171	-1.40016	-1.41453	-2.11515	0.11	-0.69	-0.59	-0.12	-1.26	-0.92	-1.19	-1.14
right SD	-1.71045	-1.70315	-0.820065	-3.5626	-2.39438	-1.62	-0.69	0.8	0.52	-1.7	0.74	-1.19	1.77
right SD	-0.670684	0.95624	0.152018	-1.9546	-1.44014	-0.75	-0.69	-0.13	0.94	1.82	-0.14	0.21	0.26
left SD	-0.0426281	-1.07482	0.262264	-0.108514	-0.451723	1.42	0.61	0.34	.	.	0.64	0.21	1.48
right SD	-1.65339	1.2915	-0.434303	-2.91234	-1.92995	0.55	-0.69	-0.13	.	.	0.25	-0.79	0.02
left SD	-1.2454	-1.48257	-0.624748	-1.14732	-1.07614	0.11	-0.04	-0.13	.	.	0.74	0.61	0.17
left SD	0.530532	1.8033	0.997841	-1.50915	-0.200152	-0.32	-0.04	-0.59	-0.12	0.59	-0.43	-0.19	-0.42
left SD	0.296122	0.807914	-0.114832	-0.912985	-0.341218	-0.32	-0.69	-0.13	-1.5	-0.32	0.45	0.41	-0.32
left SD	-1.22622	-0.243546	0.225889	0.0772366	0.0748103	2.28	1.26	-0.59	-1.71	0.01	1.32	1.01	0.99
left SD	-1.74274	-0.885408	-1.35914	-2.47408	-1.42893	-0.32	-0.04	-0.59	-2.03	-0.32	0.54	0.41	-0.32
left SD	1.2257	1.00623	1.02317	0.721803	0.171901	1.42	1.26	0.8	-1.6	-0.21	0.93	0.81	1.14
left SD	-0.541384	-0.245907	0.699302	-0.25471	-0.646017	0.98	1.26	-0.59	-1.6	0.66	0.84	1.81	-0.17
left SD	-1.00029	-1.1213	-1.43705	-1.29336	-1.74999	0.55	-0.69	-0.59	-1.82	-0.98	1.03	1.01	0.89
left SD	1.12838	0.0923604	0.468439	-0.403582	-0.63968	0.11	-0.04	-0.13	-1.5	0.23	-0.92	-0.19	-0.51
right SD	0.0203018	0.91538	-0.432607	-1.91771	-1.20657	0.98	1.26	4.05	-1.5	-0.21	1.52	1.61	2.59
left SD	1.28923	0.280722	0.953368	0.817214	0.361379	1.85	1.91	0.34	-1.6	-1.09	0.45	1.61	-0.32
left SD	0.147385	1.01634	-1.28062	0.292107	-0.343613	0.98	1.91	0.34	-1.5	-0.98	-0.14	1.61	-0.66

## Sheet: supplementary table 5
	atrophy z score					task z score
patients	left FFA	left OFA	left pSTS	left vATL	left aSTS	word picture verification: face	picture association matching: face	picture naming: face	object perception	face perception	word picture verification: object	picture assocation matching: object	picture naming: object
left SD	-0.762741	-0.426673	-0.388043	-1.25822	-0.605001	1.85	1.91	3.12	0.94	1.38	1.13	1.21	1.23
right SD	-1.29789	-1.37869	-2.09296	-1.7575	-1.70209	-0.32	-1.34	-0.59	0.52	-0.49	-0.24	0.61	-0.32
right SD	-1.15523	-0.654781	0.0785008	-1.52198	-0.866547	-0.75	-0.69	-0.13	0.73	-0.49	-1.99	0.21	-1.1
left SD	-0.315988	0.0192222	-0.680428	-2.71829	-1.2017	0.11	-0.04	0.34	0.31	0.88	0.06	0.21	0.17
right SD	0.944246	0.233801	1.49928	0.132755	-0.328088	0.55	1.26	-0.59	0.73	1.38	1.13	0.41	1.43
left SD	-0.554623	0.190316	-0.225966	-2.05974	-0.927302	0.98	1.26	1.26	1.15	2.26	1.23	1.21	-0.27
right SD	-0.683104	-0.570249	-2.52951	-1.85	-0.99142	0.11	0.61	1.26	0.09	0.01	0.45	-0.39	0.94
left SD	0.938379	1.72532	0.754096	-2.03916	-0.487607	0.55	0.61	-0.13	0.94	-0.49	0.35	-0.39	0.75
right SD	-0.370019	0.0061079	0.18648	-1.30987	-0.579542	-1.19	-0.04	-0.59	0.94	0.61	-0.14	0.21	-0.03
right SD	0.848375	1.4243	1.41567	-2.04058	0.565682	0.11	-0.69	-0.59	0.73	-0.49	0.35	-0.59	0.12
left SD	-0.819299	-0.324167	-0.978094	-2.15609	-0.547991	0.11	1.26	-0.13	0.73	0.61	-0.92	-0.19	-1.29
left SD	-0.922818	0.767343	-1.58465	-2.11184	-0.771669	-0.75	-1.34	-0.59	0.94	1.38	-0.53	1.41	-0.61
left SD	-2.3258	-1.0752	-1.49493	-3.32014	-1.46478	-0.75	-0.69	-0.59	-0.33	-1.86	-1.4	-1.59	-1.14
left SD	-0.599315	0.476565	-0.425777	-3.47169	-1.13215	-0.32	-0.04	-1.06	0.09	-0.49	-1.11	-1.79	-0.71
left SD	-1.61993	0.41094	-0.861764	-2.63134	-1.07868		-1.34	-1.06	0.52	0.12		-1.59	-1.05
left SD	-0.0266516	0.649125	-0.274595	-1.64028	-1.23425	0.55	-0.69	-0.59	0.31	0.01	-1.7	-0.99	-1.44
left SD	-0.649641	1.39927	-0.514152	-3.28473	-0.642413	-1.19	-1.34	-0.13	-0.54	-1.09	-1.5	-1.79	-1.48
right SD	-0.265367	0.0442934	0.122285	-2.14038	-0.0653834	-1.62	-0.69	-0.59	0.73	-0.76	-0.62	-0.79	-0.42
right SD	-1.06832	0.0377576	-0.974509	-1.61823	-0.70594	-0.32	-0.69	-0.13	0.52	0.28	0.35	-0.59	0.65
right SD	-0.468236	0.194786	0.0961203	-2.50836	-0.377357	1.85	1.26	2.19	-0.54	-1.53	1.32	-0.79	1.48
left SD	-2.65491	-1.43784	-2.76723	-4.19949	-2.07577	-1.19	-1.34	-0.13	-0.33	-0.16	-2.18	-1.79	-1.44
right SD	-0.988305	-0.253909	-1.50184	-2.34363	-1.26307	-2.06	-1.34	-1.06	0.09	-1.37	-2.18	-1.59	-1.48
right SD	-0.203801	-1.60383	-1.13133	-2.47972	-0.710983	-0.75	-0.04	-0.59	0.09	-0.93	0.25	0.01	0.89
left SD	-0.520125	-0.152688	-0.225953	-1.9278	-1.33139	-0.32	-0.69	-0.59	0.73	1.21	-1.6	0.01	-1.68
right SD	1.10038	0.449486	0.318933	-1.39547	0.077741	-1.19	0.61	-0.13	1.15	0.12	0.74	0.01	0.8
right SD	0.151046	0.703531	0.510603	-0.707122	-1.02958	0.11	1.26	-0.13	1.15	0.72	-0.04	0.21	0.02
right SD	-1.08888	-0.58232	-1.07769	-2.31912	-0.971404	-0.75	-0.04	0.34	0.31	-0.65	0.64	0.81	0.8
left SD	-2.33304	-0.82082	-0.353238	-1.7906	-1.38875	-0.75	-0.04	-0.59	0.73	0.88	0.74	-0.19	0.07
left SD	-1.3436	-0.253361	-1.51823	-1.75449	-1.1007	-0.32	-1.34	-0.59	0.52	1.38	0.45	-0.19	-0.76
right SD	-0.828688	-1.25193	-2.04665	-2.30428	-0.978645	-0.32	-0.69	0.34	1.15	1.38	0.06	1.01	0.41
left SD	-2.66169	-1.17033	-2.89089	-3.39955	-1.7891	0.11	-0.69	-0.59	-0.12	-1.26	-0.92	-1.19	-1.14
right SD	-0.0105471	-1.85963	-2.18388	-0.955298	-0.436773	-1.62	-0.69	0.8	0.52	-1.7	0.74	-1.19	1.77
right SD	-0.578349	1.43015	-0.622538	-1.14656	-0.480402	-0.75	-0.69	-0.13	0.94	1.82	-0.14	0.21	0.26
left SD	-0.282131	-0.746336	-1.18884	-1.26774	-0.650022	1.42	0.61	0.34			0.64	0.21	1.48
right SD	-0.477257	0.747552	0.582259	-0.919308	-0.0734509	0.55	-0.69	-0.13			0.25	-0.79	0.02
left SD	-0.842497	-1.79989	-1.25653	-2.76716	-1.23979	0.11	-0.04	-0.13			0.74	0.61	0.17
left SD	-0.68262	1.41321	0.17525	-1.74717	-0.985852	-0.32	-0.04	-0.59	-0.12	0.59	-0.43	-0.19	-0.42
left SD	-0.336306	0.424138	-1.00862	-2.34189	-0.813249	-0.32	-0.69	-0.13	-1.5	-0.32	0.45	0.41	-0.32
left SD	-1.16253	-0.439434	-0.323543	-0.80308	-0.383519	2.28	1.26	-0.59	-1.71	0.01	1.32	1.01	0.99
left SD	-2.54773	-1.36167	-2.35203	-4.00354	-1.77266	-0.32	-0.04	-0.59	-2.03	-0.32	0.54	0.41	-0.32
left SD	0.643241	0.727036	-0.759563	-0.721951	-0.187326	1.42	1.26	0.8	-1.6	-0.21	0.93	0.81	1.14
left SD	-1.36754	0.0359065	-1.44289	-2.34547	-0.953253	0.98	1.26	-0.59	-1.6	0.66	0.84	1.81	-0.17
left SD	-0.546882	0.0332239	-1.56368	-2.32057	-1.34691	0.55	-0.69	-0.59	-1.82	-0.98	1.03	1.01	0.89
left SD	0.46103	-0.479897	0.0533306	-1.77069	-0.977609	0.11	-0.04	-0.13	-1.5	0.23	-0.92	-0.19	-0.51
right SD	0.563975	0.977251	0.753528	-0.522034	0.0726945	0.98	1.26	4.05	-1.5	-0.21	1.52	1.61	2.59
left SD	-0.513241	-0.883766	0.393774	-0.444207	-0.480801	1.85	1.91	0.34	-1.6	-1.09	0.45	1.61	-0.32
left SD	-0.837544	0.353386	-1.46122	-2.29157	-1.08365	0.98	1.91	0.34	-1.5	-0.98	-0.14	1.61	-0.66

## Sheet: supplementary table 6
	grey matter volume										task accuracy
controls	rFFA	rOFA	right pSTS	right vATL	right aSTS	left FFA	left OFA	left pSTS	left vATL	left aSTS	word picture verification: face	picture association matching: face	picture naming: face	face perception
1	0.495781	0.299349	0.425658	0.488226	0.389437	0.455862	0.29579	0.438775	0.525207	0.345132	0.9	0.9	0.55	0.56
2	0.478223	0.322223	0.432149	0.419302	0.371694	0.446983	0.317268	0.42828	0.455062	0.39152	0.8	1	0.55	0.56
3	0.576727	0.386343	0.513506	0.556371	0.477744	0.586399	0.382335	0.530762	0.54337	0.485063	0.9	1	0.9	0.61
4	0.469558	0.312038	0.409037	0.443916	0.376154	0.389513	0.337558	0.42757	0.50339	0.384215	1	1	1	0.97
5	0.572013	0.371548	0.514103	0.541859	0.423521	0.511506	0.400014	0.435987	0.560197	0.410131	1	0.9	0.95	0.97
6	0.500811	0.336428	0.470573	0.493299	0.420088	0.507279	0.364633	0.484982	0.496078	0.461602	1	1	0.75	0.75
7	0.533415	0.348514	0.457536	0.463951	0.432461	0.463087	0.363066	0.507611	0.463488	0.401686	0.9	1	0.8	0.81
8	0.521757	0.323734	0.391696	0.521107	0.434058	0.505833	0.340372	0.475699	0.510171	0.430543	0.9	1	0.6	0.78
9	0.428234	0.301271	0.480094	0.485648	0.469005	0.406157	0.345502	0.511979	0.433817	0.439264	1	1	0.95	1
10	0.568949	0.357072	0.444252	0.469083	0.456858	0.454413	0.357424	0.521872	0.492312	0.430809	0.8	1	0.6	0.83
11	0.524199	0.3144	0.470952	0.451407	0.415988	0.483727	0.361681	0.464414	0.465515	0.393688	0.9	1	0.75	0.89
12	0.475584	0.333499	0.434723	0.47661	0.399064	0.488849	0.34089	0.409334	0.484504	0.418552	1	0.9	0.95	0.72
13	0.650953	0.323589	0.516577	0.589922	0.535906	0.621284	0.39524	0.450693	0.586572	0.536622	1	0.8	0.75	0.75
14	0.540968	0.320358	0.459295	0.468379	0.468911	0.495969	0.363166	0.479797	0.469545	0.450796	1	1	0.6	0.58
15	0.545786	0.338051	0.474912	0.502777	0.491328	0.488051	0.363721	0.514846	0.533322	0.447392	0.8	0.9	0.7	0.72
16	0.479745	0.291393	0.468711	0.473313	0.40389	0.483064	0.316812	0.485282	0.463107	0.325372	1	0.9	1	0.81
17	0.614074	0.404258	0.438986	0.631191	0.532927	0.528577	0.395298	0.514105	0.651471	0.500366	0.7	0.9	0.55	0.78
18	0.501599	0.434848	0.554103	0.542771	0.436999	0.518279	0.490416	0.547075	0.541081	0.439275	1	1	0.9	0.81
19	0.567107	0.339142	0.402733	0.506147	0.447403	0.545389	0.286681	0.460711	0.486323	0.443687	1	1	0.9	0.75
20	0.531304	0.393434	0.500856	0.539772	0.477547	0.52052	0.400782	0.459369	0.523317	0.485015	1	1	0.85	1
